# Supplementary material for: Checkpoint kinase 1 is essential for fetal and adult hematopoiesis
Source: EMBO Rep. 2019 Jun 17;20(8):e47026. doi: 10.15252/embr.201847026 (PMC6680171; doi:10.15252/embr.201847026)
Supplement: Supplementary file 3 — Table EV1 [file EMBR-20-e47026-s003.xlsx]

## Sheet: Legend
Table EV1: Hematopoietic subset composition and reporter activity after tamoxifen treatment
(A) Quantification of the percentage of different hematopoietic subsets in Vav-CreERT2 mT/mG (ctrl) and Vav-CreERT2 mT/mG Chk1fl/fl (Chk1 fl/fl) mice in response to tamoxifen induced CRE activation. (B) Quantification of the percentage of GFP+ (active CRE) cells in the different hematopoietic cells-subsets in response to tamoxifen induced CRE activation of Vav-CreERT2 mT/mG+ (ctrl) and Vav-CreERT…

## Sheet: Tabelle1
A
bone marrow		LSK	LK	IgM- AA4.1+	IgM+ AA4.1-	IgM+D+
				pre/pro B	immat. B	recirc. B
Day 8	ctrl	1 ± 0.2	7 ± 0.5	64 ± 2.2	19 ± 1.6	15 ± 1.4
	Chk1fl/fl	2 ± 0.2	9 ± 0.6	60 ± 3.0	26 ± 3.1	24 ± 3.5
Day 15	ctrl	4 ± 0.4	10 ± 0.5	45 ± 4.0	44 ± 3.5	43 ± 4.3
	Chk1fl/fl	3 ± 0.2	10 ± 0.5	39 ± 2.4	50 ± 3.2	49 ± 2.9
lymph node		CD19+ B220+	CD4+	CD8+	Mac1+
		B cells	T cells	T cells	myeloid
Day 8	ctrl	34 ± 1.6	55 ± 2.0	39 ± 1.3	7 ± 0.7
	Chk1fl/fl	43 ± 2.4	53 ± 0.9	39 ± 0.8	7 ± 0.4
Day 15	ctrl	25 ± 4.1	49 ± 2.1	46 ± 2.1	4 ± 0.4
	Chk1fl/fl	24 ± 4.3	53 ± 2.0	41 ± 1.9	4 ± 0.7
spleen		IgM+D+	IgM+D-	CD4+	CD8+	Mac1+
		B cells	B cells	T cells	T cells	myeloid
Day 8	ctrl	72 ± 2.5	15 ± 0.8	52 ± 2.0	34 ± 0.7	5 ± 0.4
	Chk1fl/fl	75 ± 2.2	14 ± 1.1	51 ± 1.9	33 ± 0.7	5 ± 0.4
Day 15	ctrl	77 ± 0.9	11 ± 0.7	55 ± 1.6	34 ± 1.1	7 ± 0.5
	Chk1fl/fl	76 ± 1.0	12 ± 0.6	56 ± 0.6	33 ± 0.4	5 ± 0.4
thymus		CD4-8-	CD4+8+	CD4+	CD8+
		DN	DP	SP	SP
Day 8	ctrl	5 ± 0.2	84 ± 1.5	8 ± 1.0	2 ± 0.4
	Chk1fl/fl	5 ± 0.4	85 ± 1.4	8 ± 1.1	2 ± 0.3
Day 15	ctrl	5 ± 1.0	85 ± 2.9	8 ± 1.6	2 ± 0.4
	Chk1fl/fl	5 ± 0.9	84 ± 2.3	9 ± 1.5	1 ± 0.2
B
GFP+ bone marrow		LSK	LK	IgM- AA4.1+	IgM+ AA4.1-	IgM+D+
				pre/pro B	immat. B	recirc. B
Day 8	ctrl	35 ± 2.4	30 ± 3.4	11 ± 1.3	1 ± 0.2	1 ± 0.1
	Chk1fl/fl	34 ± 2.6	19 ± 1.6	15 ± 4.2	1 ± 0.5	1 ± 0.2
Day 15	ctrl	42 ± 2.8	34 ± 2.0	33 ± 4.4	2 ± 0.2	2 ± 1.3
	Chk1fl/fl	44 ± 3.0	37 ± 2.8	37 ± 2.3	3 ± 0.4	2 ± 0.3
GFP+ lymph node		CD19+ B220+	CD4+	CD8+	Mac1+
		B cells	T cells	T cells	myeloid
Day 8	ctrl	1 ± 0.2	2 ± 0.6	2 ± 0.3	15 ± 3.1
	Chk1fl/fl	1 ± 0.2	3 ± 0.5	2 ± 0.2	19 ± 3.0
Day 15	ctrl	4 ± 2.7	2 ± 0.3	2 ± 0.2	21 ± 4.2
	Chk1fl/fl	5 ± 3.0	2 ± 0.4	2 ± 0.4	25 ± 3.5
GFP+ spleen		IgM+D+	IgM+D-	CD4+	CD8+	Mac1+
		B cells	B cells	T cells	T cells	myeloid
Day 8	ctrl	4 ± 0.5	7 ± 1.0	2 ± 0.4	3 ± 0.5	11 ± 1.1
	Chk1fl/fl	3 ± 0.2	5 ± 0.4	2 ± 0.1	2 ± 0.2	10 ± 0.5
Day 15	ctrl	5 ± 0.5	12 ± 0.8	2 ± 0.2	3 ± 0.3	25 ± 2.1
	Chk1fl/fl	5 ± 0.8	13 ± 1.8	3 ± 0.4	3 ± 0.5	30 ± 3.4
GFP+ thymus		CD4-8-	CD4+8+	CD4+	CD8+
		DN	DP	SP	SP
Day 8	ctrl	7 ± 0.9	2 ± 0.3	2 ± 0.2	3 ± 0.6
	Chk1fl/fl	6 ± 0.8	3 ± 0.1	1 ± 0.1	3 ± 0.3
Day 15	ctrl	22 ± 1.5	17 ± 1.2	12 ± 1.2	17 ± 1.2
	Chk1fl/fl	16 ± 1.6	17 ± 1.8	12 ± 1.4	17 ± 1.4
